# Supplementary material for: Comparison of the effects of exergaming and balance training on dynamic postural stability during jump-landing in recreational athletes with chronic ankle instability
Source: PLoS One. 2024 Dec 16;19(12):e0314686. doi: 10.1371/journal.pone.0314686 (PMC11649137; doi:10.1371/journal.pone.0314686)
Supplement: S1 Dataset — (XLSX) [file pone.0314686.s004.xlsx]

## Sheet: Sheet2
TTS AP before	TTS ML before	TTS Z before	RVTTS before	TTS AP after	TTS ML after	TTS Z after	RVTTS after	TTS AP follow	TTS ML follow	TTS Z follow	RVTTS follow	SI AP before	SI ML before	SI V before	DPSI before	SI AP after	SI ML after	SI V after	DPSI after	SI AP follow	SI ML follow	SI V follow	DPSI follow	Hop test before	Hop test after	Hop test follow	TSK before	TSK after	TSK follow	CAIT before	CAIT after	CAIT follow	Age	Gender	Weight	Height	Activity	Injury side	Dominant side	Time since last sprain (months)	Time since first sprain (months)	Number of Giving way	Group
731.33	1913.33	2050.67	2098.57	1518	1932.67	1940	2486.94	1195.33	1960	834.67	2320.26	0.03	0.13	0.15	0.21	0.02	0.1	0.14	0.18	0.03	0.11	0.16	0.2	8.26	5.74	5.46	22	24	24	18	18	23	21	M	67	173	13	Right	Right	3	12	2	1
985.33	1944.67	1346	2224.23	938.67	1923.33	1240.67	2177.94	562	1886	948.67	1974.79	0.03	0.14	0.18	0.24	0.03	0.12	0.17	0.22	0.03	0.1	0.16	0.2	13.7	9.4	8.5	19	17	17	19	23	24	21	M	82	178	6	Right	Left	3	13	3	1
944.67	1915.33	2236	2165.34	689.33	1920.67	1136.67	2047.96	595.33	1878	1607.33	1973.28	0.04	0.16	0.21	0.27	0.03	0.14	0.17	0.23	0.02	0.14	0.2	0.26	8.24	6.8	6.88	24	19	21	22	25	25	20	M	83	185	15	Left	Left	3	15	10	1
701.33	1949.33	1850.67	2079.22	627	1831	2425.5	1938.04	586	1896.67	680.67	1989.18	0.02	0.14	0.19	0.24	0.03	0.14	0.23	0.27	0.03	0.11	0.16	0.2	9.14	7.02	5.86	22	20	18	25	26	24	22	M	74	183	16.5	Left	Right	12	13	10	1
563.33	1849.33	2645.33	1935.98	900.67	1739.33	2608	1983.9	1043.33	1802	2471.33	2083.02	0.06	0.15	0.23	0.28	0.06	0.15	0.22	0.28	0.08	0.13	0.22	0.28	5.72	4.9	5.16	26.78	18	18	15.15	29	30	18	M	62	175	14.5	Right	Right	3	17	9	1
1123.33	1873.33	2454	2186.01	622	1862	1652.67	1963.35	598.67	1807.33	1507.33	1906.51	0.04	0.18	0.25	0.32	0.05	0.2	0.22	0.31	0.03	0.16	0.19	0.26	11.32	8.1	7.32	28	15	20	13	28	30	23	M	80	178	14	Right	Right	5	20	17	1
604.67	1912	745.33	2032.71	579	1909	775.5	1997.85	670	1915.33	825.33	2041.14	0.03	0.16	0.2	0.27	0.02	0.14	0.14	0.21	0.05	0.11	0.14	0.2	8.8	7.08	8.36	27	26	33	8	8	8	25	F	66	167	5.5	Right	Right	3	12	4	1
1044.67	1906.67	720.67	2180.14	676.67	1915.33	864	2064.86	408.67	1914	796.67	1958.28	0.02	0.14	0.17	0.23	0.03	0.12	0.17	0.22	0.03	0.1	0.18	0.22	7.8	6.02	5.44	34	25	35.18	18	25	18.83	18	F	56	179	10	Left	Right	6	13	4	1
734.67	1913.33	3662.67	2055.65	344	1805.33	2370	1857.52	253.33	1793.33	1682	1822.55	0.09	0.17	0.36	0.41	0.06	0.15	0.22	0.28	0.03	0.14	0.17	0.23	9.56	7.86	6.64	17	21	20	14.7	25	25	22	M	71	175	7	Right	Right	3	15	7	1
548.67	1810.67	2418	1895.19	465.33	1834	2266.67	1892.22	504.67	1877.33	2516.67	1951.41	0.04	0.14	0.22	0.27	0.03	0.14	0.21	0.26	0.06	0.13	0.23	0.28	11.42	7.96	9.68	23	21	22	20	25	21	23	M	69	173	4	Right	Right	3	14	3	1
604.67	1802	2552	1908.61	319.33	1738	2996	1772.65	442.67	1784	2388	1840.91	0.05	0.15	0.29	0.33	0.06	0.17	0.35	0.4	0.04	0.11	0.27	0.29	9.68	7.54	7.3	27	24	25	19	19	19	22	M	52	173	2	Left	Right	12	19	8	1
1070.67	1892	914	2194.82	815.33	1842	1206.67	2037.49	693.33	1844	788.67	1981.94	0.03	0.11	0.19	0.23	0.03	0.11	0.2	0.24	0.03	0.12	0.16	0.21	8.08	7.3	7.8	21	25	27	14	30	29	21	M	83	183	9	Left	Right	3	22	10	1
926	1878.67	622.67	2111.22	675.33	1822.67	1028.67	1945.46	959.33	1958.67	1688.67	2200.13	0.03	0.14	0.15	0.21	0.04	0.15	0.22	0.28	0.03	0.12	0.25	0.28	10.5	7.6	7.7	26	22	26	16	25	30	26	M	65	180	12	Left	Right	12	23	17	1
474.67	1880.67	1683.33	1947.78	523.33	1860	2220.67	1932.52	1044	1870	2424.67	2162.83	0.03	0.16	0.19	0.25	0.03	0.12	0.22	0.26	0.03	0.11	0.2	0.23	5.86	7.98	6.1	17	30	17	19	14	28	22	M	63	178	21	Right	Left	4	21	15	1
731.33	1913.33	716	2098.57	737.33	1884.67	1084.67	2033.99	557.33	1910.67	846.67	1998.02	0.02	0.12	0.14	0.19	0.06	0.12	0.16	0.22	0.03	0.11	0.16	0.2	14.74	13	12.16	22	24	21	11	13	16	34	F	64	160	8	Right	Right	3	14	7	1
1041.33	1904	961.6	2174.42	1000.67	1942	842	2192.95	782.25	1869.52	1310	2056.26	0.04	0.18	0.21	0.29	0.03	0.11	0.14	0.19	0.03	0.12	0.16	0.21	13.54	7.18	5.42	28	27	30.01	10.91	16	16.07	26	M	63	170	14	Left	Right	3	16	8	1
1004.67	1901.33	-548.37	2158.6	504	1928	552.67	1994.86	944.2	2064.85	1692	2294.02	0.02	0.07	0.13	0.16	0.03	0.14	0.16	0.22	0.03	0.16	0.19	0.25	7.22	7.68	10.94	26	31	37.6	14	17	18.63	22	M	83	191	12	Left	Right	3	15	5	1
340	1844.67	2082	1879.91	342.67	1766	1956.67	1799.21	526	1800.67	1840.67	1879.98	0.05	0.17	0.26	0.31	0.05	0.15	0.28	0.31	0.04	0.14	0.23	0.27	10.96	6.22	6.9	37	22	21	18	30	27	45	M	80	170	8	Right	Right	12	12	4	2
476.67	1885.33	1580	1945.77	272	1867.33	1304.67	1887.74	432.67	1872	948.67	1922.29	0.04	0.13	0.2	0.24	0.03	0.18	0.19	0.25	0.03	0.11	0.17	0.2	8.92	7.44	7.4	28	27	29	14	19	25	24	F	51	162	8	Left	Right	3	13	3	2
372	1880.67	2111.33	1919.48	609.33	1852	1463.33	1952.92	817.33	1846	746	2045.9	0.03	0.13	0.21	0.24	0.03	0.14	0.22	0.25	0.02	0.13	0.18	0.21	10.32	5.58	5.66	27	20	21	15	23	26	21	F	59	162	10	Left	Right	3	14	5	2
636	1818.67	2646.67	1946.26	853.33	1807.33	2491.33	2010.67	564	1775.33	2814	1881.61	0.04	0.17	0.26	0.3	0.04	0.18	0.24	0.3	0.05	0.15	0.28	0.32	8.6	6.26	7.42	18	20	26	9	10	8	21	M	85	184	20	Right	Left	12	16	7	2
803.33	1881.33	1000.67	2063.87	819	1843	1233	2040.43	752.67	1843.33	1524	2013.95	0.03	0.16	0.2	0.25	0.03	0.14	0.21	0.25	0.03	0.12	0.21	0.24	11.94	7.02	6.22	29	29	26	9	19	21	27	F	65	168	5	Left	Right	3	22	9	2
693.33	1813.33	2275.33	1953.72	305.33	1875.33	2466.67	1905.45	246	1884.67	1774	1902.96	0.06	0.16	0.23	0.28	0.05	0.14	0.21	0.25	0.03	0.13	0.18	0.22	9.7	7.32	6.64	25	23.4	12	16	24	25	22	M	54	169	6	Right	Right	3	21	10	2
808	1896.67	1752.67	2090.17	636.67	1817.33	2288	1928.71	512.67	1860.67	1836.67	1942.85	0.03	0.12	0.22	0.25	0.04	0.17	0.26	0.3	0.03	0.14	0.21	0.25	10.76	7.42	9.02	25	23	24	18	16	17	35	M	85	186	4	Right	Right	3	20	16	2
772.67	2057.33	543.33	2205.48	841.33	2039.33	515.33	2206.16	603.33	1981.33	1206.67	2074.72	0.03	0.15	0.15	0.21	0.03	0.14	0.14	0.2	0.02	0.13	0.13	0.18	18	12.04	9.94	33	13	23	4	21	21	37	M	81	186	10	Left	Left	12	24	13	2
1159.33	2039.33	1881.33	2360.82	603.33	2368	1512.67	2455.8	654.67	1962	422	2069.39	0.03	0.14	0.19	0.23	0.03	0.13	0.19	0.23	0.02	0.12	0.11	0.15	12.2	9.42	6.64	26	23	25	20	24	26	22	M	70	191	4	Left	Right	9	15	9	2
1160.67	1875.33	1530.67	2216.26	1081	1865.5	971.5	2169.55	1052	1808	528.67	2092.25	0.03	0.18	0.2	0.26	0.02	0.17	0.17	0.23	0.02	0.14	0.14	0.2	8.46	8.08	7.7	24	22	20	17	25	27	38	M	82	175	2	Right	Right	3	15	2	2
879.33	1889.33	1582.67	2147.26	671.33	1924	662	2047.51	532	1880	1250	1960.35	0.05	0.13	0.2	0.24	0.02	0.14	0.15	0.2	0.02	0.12	0.18	0.21	16.72	8.08	9.28	21	19	22	22	23	30	27	F	64	167	4.5	Right	Right	12	16	5	2
601	1824.5	1656.67	1930.49	1234.67	1880	1596	2313.7	597.33	1889.33	1705	1986.46	0.04	0.1	0.22	0.24	0.03	0.18	0.19	0.25	0.04	0.13	0.24	0.27	10.18	8.74	8.48	29	24	18	25	29	30	41	F	70	170	7.5	Left	Right	12	12	2	2
634	1846.67	2088.67	1969.17	346.67	1817.33	2106.67	1853.79	525.33	1816.67	2268	1903.43	0.04	0.16	0.23	0.28	0.05	0.16	0.23	0.28	0.04	0.15	0.25	0.29	11.14	5.58	5.58	25	24	32	13	15	10	25	F	59	166	18	Right	Right	3	20	12	2
508.67	1862.67	1196.67	1937.92	867.33	1886	677.33	2076	756.67	1856	1015.33	2004.83	0.03	0.14	0.21	0.25	0.03	0.16	0.18	0.23	0.03	0.15	0.2	0.25	8.9	6.5	6.02	25	22	17	14	25	28	20	F	70	163	14	Left	Right	3	19	7	2
593.33	1910	1198.67	2000.07	727.33	1909.33	1504.67	2055.53	614	1944.67	1096.67	2042.75	0.02	0.12	0.17	0.21	0.03	0.13	0.19	0.22	0.03	0.12	0.17	0.2	10.62	8.24	8.64	23.19	21	17	9.57	26	26	23	F	80	174	9	Left	Right	10	21	8	2
981.33	1924.67	2324.45	2176.81	734.67	1913.33	1682	2055.65	831.6	1792.4	1654.67	1985.59	0.05	0.13	0.27	0.31	0.03	0.16	0.17	0.23	0.04	0.16	0.14	0.21	5.62	4.4	5.13	23	19	32.54	18	24	24.1	19	M	60	178	9	Right	Right	8	12	2	2
374.67	1839.33	2069.51	1880.28	662	1858	2193.33	1982.8	1277.43	1883.19	2514.67	2246.46	0.04	0.16	0.17	0.23	0.05	0.16	0.24	0.29	0.05	0.16	0.24	0.29	7.42	6.92	7.69	26	19	12.84	19	24	28.28	21	M	78	187	14	Right	Right	4	12	4	2
